# Supplementary material for: Diaqua­bis­(1H-imidazole-4-carboxyl­ato-κ2 N 3,O)zinc
Source: Acta Crystallogr Sect E Struct Rep Online. 2011 Jun 11;67(Pt 7):m897. doi: 10.1107/S1600536811020800 (PMC3151991; doi:10.1107/S1600536811020800)
Supplement: Supplementary file 2 [file e-67-0m897-Isup2.hkl]

# 
# h,k,l, Fc-squared, Fo-squared, sigma(Fo-squared) and status flag 
# 
data_I
_shelx_title ' 1 in Pccn' 
_shelx_refln_list_code          4 
_shelx_F_calc_maximum      210.56 
_exptl_crystal_F_000       656.00 
_reflns_d_resolution_high  0.8333 
 
loop_ 
 _symmetry_equiv_pos_as_xyz 
 'x, y, z' 
 '-x+1/2, -y+1/2, z' 
 '-x, y+1/2, -z+1/2' 
 'x+1/2, -y, -z+1/2' 
 '-x, -y, -z' 
 'x-1/2, y-1/2, -z' 
 'x, -y-1/2, z-1/2' 
 '-x-1/2, y, z-1/2' 
 
_cell_length_a     7.1399 
_cell_length_b    11.7571 
_cell_length_c    13.5078 
_cell_angle_alpha  90.000 
_cell_angle_beta   90.000 
_cell_angle_gamma  90.000 
 
_shelx_F_squared_multiplier     1.000 
 
loop_ 
 _refln_index_h 
 _refln_index_k 
 _refln_index_l 
 _refln_F_squared_calc 
 _refln_F_squared_meas 
 _refln_F_squared_sigma 
 _refln_observed_status 
   2   0   0     1618.78     1551.94     35.45 o 
   4   0   0     5049.69     4681.69    100.54 o 
   6   0   0     8666.68     8708.11    183.95 o 
   8   0   0      693.71      678.72     34.09 o 
   1   1   0     2802.38     2886.63     28.38 o 
   3   1   0      418.32      287.58     13.06 o 
   5   1   0     8976.03     8791.00    127.76 o 
   7   1   0      137.18      121.00     14.31 o 
   0   2   0    21510.79    21637.62    394.10 o 
   2   2   0       44.83       34.99      7.20 o 
   4   2   0     6349.96     6330.11    140.80 o 
   6   2   0     1663.31     1638.06     35.04 o 
   8   2   0      443.74      445.28     24.11 o 
   1   3   0    44334.35    42031.20    348.31 o 
   3   3   0    12436.63    12033.43    103.35 o 
   5   3   0     6556.15     6557.75     98.61 o 
   7   3   0     1269.74     1268.41     38.38 o 
   0   4   0    10024.17    10338.88    194.76 o 
   2   4   0     7020.75     6770.56     59.50 o 
   4   4   0     8205.91     8265.72     74.18 o 
   6   4   0      178.60      192.16     10.91 o 
   8   4   0      568.49      558.73     17.79 o 
   1   5   0     9084.30     8819.79     98.56 o 
   3   5   0     1576.60     1529.35     17.68 o 
   5   5   0      483.51      502.43     10.13 o 
   7   5   0     2559.59     2576.55     48.78 o 
   0   6   0     6671.05     6107.82    123.90 o 
   2   6   0    20705.92    20524.40    173.22 o 
   4   6   0     2919.40     2882.80     30.66 o 
   6   6   0     2220.65     2232.84     27.61 o 
   1   7   0      328.64      280.70      8.96 o 
   3   7   0     4418.33     4444.77     58.23 o 
   5   7   0       94.77      119.95      6.56 o 
   7   7   0     1374.12     1465.93     36.80 o 
   0   8   0     2397.33     2313.18     59.41 o 
   2   8   0     5031.30     4769.88     60.89 o 
   4   8   0       32.25       29.47      5.21 o 
   6   8   0     1365.12     1443.85     65.20 o 
   1   9   0     1329.42     1202.15     38.63 o 
   3   9   0    10541.93    10236.99    186.80 o 
   5   9   0      731.78      797.74     24.67 o 
   0  10   0      205.96      166.52     15.86 o 
   2  10   0     1148.89     1199.59     24.02 o 
   4  10   0      316.77      316.78     16.30 o 
   6  10   0      372.66      362.98     29.00 o 
   1  11   0     1407.37     1401.92     27.47 o 
   3  11   0      515.93      538.65     33.41 o 
   5  11   0      492.79      507.91     32.95 o 
   0  12   0      997.56      966.26     40.92 o 
   2  12   0     1060.28     1027.29     62.33 o 
   4  12   0     1441.13     1449.06     37.99 o 
   1  13   0      966.68      982.81     37.51 o 
   3  13   0      155.07      149.61     14.67 o 
   0  14   0      529.85      513.85     33.24 o 
   1   1   1     4496.56     4614.13     29.57 o 
   2   1   1     1902.55     1991.47     17.78 o 
   3   1   1      136.60      157.70      5.63 o 
   4   1   1        8.65       12.45      2.61 o 
   5   1   1       56.61       43.87      4.37 o 
   6   1   1        6.22        6.84      4.10 o 
   7   1   1       55.58       57.22      6.03 o 
   8   1   1      480.96      510.24     15.54 o 
   1   2   1      590.53      758.35      6.04 o 
   2   2   1     6321.74     6568.41     45.06 o 
   3   2   1      509.96      524.43      7.17 o 
   4   2   1      412.53      435.49      8.40 o 
   5   2   1       31.21       30.83      3.97 o 
   6   2   1      267.37      280.88      9.50 o 
   7   2   1      429.21      442.74     12.91 o 
   8   2   1      527.96      548.05     24.72 o 
   1   3   1    13399.72    14046.17     83.28 o 
   2   3   1       20.37       23.71      1.25 o 
   3   3   1       83.15       82.38      2.45 o 
   4   3   1       32.40       35.31      5.42 o 
   5   3   1       72.09       70.03      4.14 o 
   6   3   1      129.76      125.49      6.01 o 
   7   3   1       23.07       25.05      4.54 o 
   8   3   1      232.58      262.86      9.99 o 
   1   4   1     2703.86     2904.59     19.01 o 
   2   4   1     1600.02     1694.94     12.51 o 
   3   4   1      359.23      397.02      6.43 o 
   4   4   1      671.17      690.88      7.72 o 
   5   4   1      619.22      610.69      8.86 o 
   6   4   1      348.55      340.11     10.06 o 
   7   4   1        3.13        4.26      3.72 o 
   8   4   1        4.49       -4.23      4.11 o 
   1   5   1     1272.69     1326.05     11.29 o 
   2   5   1     1721.33     1842.14     13.67 o 
   3   5   1     1969.30     2082.20     15.82 o 
   4   5   1      679.86      669.15      8.37 o 
   5   5   1       98.82       94.61      3.47 o 
   6   5   1       21.05       16.70      3.34 o 
   7   5   1       34.34       36.27      4.84 o 
   1   6   1       30.77       33.56      2.18 o 
   2   6   1     3371.35     3524.73     23.92 o 
   3   6   1        6.88        8.56      1.64 o 
   4   6   1      467.88      468.11      6.54 o 
   5   6   1       11.18       12.61      2.33 o 
   6   6   1        0.80       -1.31      2.76 o 
   7   6   1      105.07       97.64      6.83 o 
   1   7   1      382.07      391.42     11.34 o 
   2   7   1      160.83      147.86      4.65 o 
   3   7   1      307.09      309.64      5.92 o 
   4   7   1      150.10      156.51      5.73 o 
   5   7   1      347.32      362.04      7.85 o 
   6   7   1       90.52       99.41      5.77 o 
   7   7   1        6.09        8.96      4.76 o 
   1   8   1      878.59      850.38     12.45 o 
   2   8   1      103.11      111.79      4.78 o 
   3   8   1       18.77       29.83      6.34 o 
   4   8   1       88.76       79.96      4.77 o 
   5   8   1      173.64      180.20      7.51 o 
   6   8   1      118.22      108.23      6.94 o 
   7   8   1       52.05       43.30      7.89 o 
   1   9   1       18.85       21.38      3.22 o 
   2   9   1      327.92      314.86      7.90 o 
   3   9   1      105.11       99.88      5.24 o 
   4   9   1      162.72      177.31      7.46 o 
   5   9   1        2.45        4.99      4.33 o 
   6   9   1       43.07       53.08      7.92 o 
   1  10   1        0.83       -1.80      3.43 o 
   2  10   1      496.90      500.04     10.40 o 
   3  10   1       12.31       18.83      5.43 o 
   4  10   1      105.29      101.86      6.67 o 
   5  10   1      256.54      236.60     12.65 o 
   6  10   1        8.92       10.75      8.15 o 
   1  11   1        1.49        0.21      3.26 o 
   2  11   1       11.23        8.40      4.23 o 
   3  11   1       58.07       62.15      5.89 o 
   4  11   1       61.40       57.21      8.14 o 
   5  11   1      514.87      510.44     18.02 o 
   1  12   1       28.41       30.51      5.16 o 
   2  12   1       75.97       76.68      6.60 o 
   3  12   1        0.95       -3.38      4.83 o 
   4  12   1      110.51       85.40     15.18 o 
   1  13   1      156.34      143.39      8.52 o 
   2  13   1        3.07       -4.75      5.18 o 
   3  13   1        5.40       14.87      6.81 o 
   0   0   2        1.64        5.89      0.85 o 
   1   0   2    17320.65    16944.94    184.80 o 
   2   0   2      306.40      364.37      9.10 o 
   3   0   2     3195.35     3167.07     49.44 o 
   4   0   2      247.79      269.12     19.12 o 
   5   0   2     1668.25     1486.05     34.35 o 
   6   0   2      405.94      424.97     16.62 o 
   7   0   2     1183.32     1184.75     30.83 o 
   8   0   2       49.00       50.28     11.30 o 
   0   1   2    27092.74    25791.24    276.76 o 
   1   1   2      233.28      219.76      3.27 o 
   2   1   2     6183.84     6100.99     57.86 o 
   3   1   2      125.35      150.53      4.44 o 
   4   1   2     3744.29     3576.27     40.14 o 
   5   1   2      104.21      116.16      7.06 o 
   6   1   2     6121.05     5956.06     98.44 o 
   7   1   2        0.38        0.14      4.11 o 
   8   1   2      451.88      516.39     15.22 o 
   0   2   2     1471.67     1572.47     16.63 o 
   1   2   2    10017.71    10353.95     65.31 o 
   2   2   2       76.49       58.56      2.20 o 
   3   2   2    10052.91    10048.03     79.76 o 
   4   2   2       20.20       25.55      2.56 o 
   5   2   2     3874.20     3738.72     38.43 o 
   6   2   2       26.73       25.83      3.85 o 
   7   2   2     1079.49     1062.98     17.78 o 
   8   2   2        4.12        1.70      6.32 o 
   0   3   2      482.76      421.02     11.46 o 
   1   3   2       87.41       72.09      1.61 o 
   2   3   2    11605.56    11538.61     73.28 o 
   3   3   2     1501.31     1635.30     14.07 o 
   4   3   2     5554.06     5419.28     43.11 o 
   5   3   2      135.57      142.55      5.76 o 
   6   3   2      399.44      369.60      9.47 o 
   7   3   2       79.02       76.30      6.93 o 
   8   3   2      647.18      668.90     19.55 o 
   0   4   2      163.97      195.25      4.06 o 
   1   4   2     5674.22     5832.85     36.22 o 
   2   4   2      326.22      336.42      5.52 o 
   3   4   2     6487.78     6110.19     39.13 o 
   4   4   2       50.49       58.56      2.66 o 
   5   4   2     4729.79     4603.27     38.95 o 
   6   4   2       87.88       92.45      5.07 o 
   7   4   2     1344.94     1403.30     21.42 o 
   8   4   2        0.02       -4.53      4.41 o 
   0   5   2     7120.86     6867.87     77.67 o 
   1   5   2      237.02      283.74      4.33 o 
   2   5   2     8859.71     8893.73     54.88 o 
   3   5   2       11.57       10.14      1.55 o 
   4   5   2     3776.22     3699.40     32.62 o 
   5   5   2       38.41       35.95      2.65 o 
   6   5   2      589.58      609.49     10.64 o 
   7   5   2        0.70        1.06      3.54 o 
   0   6   2      547.91      591.13     11.26 o 
   1   6   2     5628.58     5618.82     42.83 o 
   2   6   2      137.47      146.91      3.08 o 
   3   6   2     1294.82     1221.02     10.90 o 
   4   6   2       20.16       24.62      2.21 o 
   5   6   2     1618.78     1630.11     18.19 o 
   6   6   2      114.14      118.02      5.68 o 
   7   6   2     1229.28     1291.84     19.32 o 
   0   7   2     7331.63     7450.75     85.78 o 
   1   7   2       75.52       85.67      3.92 o 
   2   7   2     2499.21     2403.16     22.05 o 
   3   7   2       38.60       45.58      3.41 o 
   4   7   2     1951.58     1948.01     20.01 o 
   5   7   2        3.87        4.13      3.12 o 
   6   7   2     1715.68     1831.41     25.62 o 
   7   7   2        0.62        1.45      4.41 o 
   0   8   2        0.21        1.22      4.20 o 
   1   8   2     3107.57     2968.25     32.29 o 
   2   8   2      217.48      220.33      7.89 o 
   3   8   2     4022.19     3967.91     41.32 o 
   4   8   2        1.21        3.77      2.94 o 
   5   8   2      550.26      587.47     12.74 o 
   6   8   2        1.00        0.53      4.12 o 
   0   9   2     1466.57     1494.08     32.57 o 
   1   9   2      180.90      176.38      6.30 o 
   2   9   2     1128.22     1112.82     15.40 o 
   3   9   2        0.02        6.34      3.23 o 
   4   9   2     1445.15     1447.25     25.23 o 
   5   9   2      115.93      113.93      7.82 o 
   6   9   2      704.12      756.74     18.15 o 
   0  10   2      104.04      117.62      9.79 o 
   1  10   2     1113.42     1076.47     15.76 o 
   2  10   2       41.90       26.66      4.93 o 
   3  10   2     2415.89     2387.03     39.42 o 
   4  10   2       63.81       59.35      8.74 o 
   5  10   2      573.52      645.52     16.76 o 
   0  11   2     1204.20     1189.89     31.07 o 
   1  11   2        5.58        4.91      3.88 o 
   2  11   2     1119.07     1115.54     18.99 o 
   3  11   2      120.10      106.91      7.00 o 
   4  11   2      798.60      802.88     18.77 o 
   5  11   2       35.43       34.40      7.86 o 
   0  12   2      218.14      222.90     14.93 o 
   1  12   2      860.22      863.86     21.16 o 
   2  12   2        0.87        2.34      4.14 o 
   3  12   2       92.61      136.76     10.77 o 
   4  12   2       19.98       21.68      7.15 o 
   0  13   2      560.99      599.33     23.74 o 
   1  13   2        7.83       10.67      5.16 o 
   2  13   2      649.90      651.69     18.85 o 
   3  13   2        1.24        0.44      5.64 o 
   0  14   2        5.60       -2.09      6.28 o 
   1   1   3      935.64     1029.44      9.36 o 
   2   1   3       16.32       10.91      2.09 o 
   3   1   3       37.67       42.65      3.83 o 
   4   1   3     1185.44     1232.03     14.32 o 
   5   1   3       14.37        7.53      3.08 o 
   6   1   3       16.47       19.91      7.33 o 
   7   1   3       31.65       31.57      5.67 o 
   8   1   3        0.14       -2.24      5.00 o 
   1   2   3     4296.29     4417.74     30.96 o 
   2   2   3     3518.42     3606.71     26.19 o 
   3   2   3       80.52       72.06      2.73 o 
   4   2   3      869.43      949.50     12.17 o 
   5   2   3      296.09      324.14      7.30 o 
   6   2   3      135.29      137.18      6.21 o 
   7   2   3       20.73       23.13      5.35 o 
   8   2   3       97.35       97.64      8.09 o 
   1   3   3       59.15       67.08      1.99 o 
   2   3   3      118.52      145.32      3.43 o 
   3   3   3        3.98        2.95      1.31 o 
   4   3   3      798.38      824.16     10.45 o 
   5   3   3       65.58       79.63      4.29 o 
   6   3   3      369.75      370.23      9.56 o 
   7   3   3       19.10       20.12      5.27 o 
   8   3   3        1.63       -1.01      5.25 o 
   1   4   3      908.49      895.64      7.45 o 
   2   4   3      120.89      102.22      2.46 o 
   3   4   3      757.72      795.99      8.50 o 
   4   4   3       20.22       22.76      2.25 o 
   5   4   3      112.76      113.49      4.55 o 
   6   4   3      184.43      192.30      7.55 o 
   7   4   3       78.57       74.67      5.92 o 
   8   4   3        3.71        3.19      5.41 o 
   1   5   3       15.98       13.07      1.18 o 
   2   5   3      255.43      239.27      3.73 o 
   3   5   3      155.63      188.56      4.25 o 
   4   5   3      117.27      134.78      3.56 o 
   5   5   3       31.23       29.18      3.00 o 
   6   5   3      141.99      147.54      5.74 o 
   7   5   3        0.36       -0.58      3.43 o 
   1   6   3       11.05       15.29      1.41 o 
   2   6   3       45.38       53.18      2.10 o 
   3   6   3      269.94      293.64      4.89 o 
   4   6   3       91.02      111.61      4.41 o 
   5   6   3       42.45       39.27      3.38 o 
   6   6   3      325.00      325.37      8.21 o 
   7   6   3       62.21       63.61      5.71 o 
   1   7   3      953.41     1005.50     12.73 o 
   2   7   3        1.11        1.90      1.69 o 
   3   7   3        3.13        4.22      2.02 o 
   4   7   3      124.29      126.10      5.27 o 
   5   7   3       41.63       47.02      4.36 o 
   6   7   3       69.84       63.32      5.32 o 
   7   7   3      104.31       98.14      7.21 o 
   1   8   3       15.27       16.81      3.24 o 
   2   8   3      204.26      181.98      6.89 o 
   3   8   3      165.75      166.28      5.81 o 
   4   8   3      139.82      138.40     10.16 o 
   5   8   3        1.11        7.50      3.91 o 
   6   8   3        2.12        8.52      4.39 o 
   1   9   3       44.43       39.08      4.26 o 
   2   9   3       50.88       58.67      4.92 o 
   3   9   3       38.43       36.71      5.20 o 
   4   9   3       91.82       79.12      6.74 o 
   5   9   3       66.05       58.43      6.77 o 
   6   9   3        2.32       -4.46      4.81 o 
   1  10   3      159.50      164.75      8.02 o 
   2  10   3       14.42       22.55      4.19 o 
   3  10   3      216.20      208.95      9.56 o 
   4  10   3       10.60        4.05      4.53 o 
   5  10   3        1.39       -5.14      4.67 o 
   1  11   3      328.41      312.14     12.54 o 
   2  11   3        3.12        5.44      3.94 o 
   3  11   3        2.25        3.20      4.71 o 
   4  11   3       13.64       16.05      5.50 o 
   5  11   3      113.44      122.05      9.28 o 
   1  12   3       32.91       40.35      5.61 o 
   2  12   3        9.97        7.70      5.01 o 
   3  12   3       51.12       48.50      8.28 o 
   4  12   3      160.48      160.62     10.22 o 
   1  13   3        6.59        2.73      4.73 o 
   2  13   3       32.56       43.64      7.05 o 
   0   0   4     1761.11     1442.50     20.18 o 
   1   0   4      324.83      384.59      5.57 o 
   2   0   4     4421.91     4245.22     43.25 o 
   3   0   4     1058.61     1130.51     15.11 o 
   4   0   4       43.76       31.62      5.76 o 
   5   0   4      168.60      173.14      9.74 o 
   6   0   4     1437.45     1487.84     53.53 o 
   7   0   4       18.93       19.48      7.46 o 
   8   0   4     1603.72     1648.69     40.55 o 
   0   1   4     9649.02     9423.92     90.61 o 
   1   1   4    11838.49    11942.06     80.42 o 
   2   1   4       91.49       88.69      2.52 o 
   3   1   4    16644.10    16831.57    142.89 o 
   4   1   4       76.18       84.00      3.67 o 
   5   1   4     2164.41     2028.81     23.86 o 
   6   1   4        0.08        3.71      3.83 o 
   7   1   4     2389.15     2354.64     34.18 o 
   8   1   4      113.77      114.84     10.68 o 
   0   2   4     6584.98     6489.27     63.73 o 
   1   2   4      133.94      149.16      3.42 o 
   2   2   4    18825.32    18928.20    135.19 o 
   3   2   4      309.46      330.27      5.66 o 
   4   2   4     5443.14     5136.11     48.92 o 
   5   2   4      181.55      180.54      5.74 o 
   6   2   4     1539.68     1558.12     24.41 o 
   7   2   4        0.18       -1.32      4.37 o 
   8   2   4     1112.77     1150.98     23.30 o 
   0   3   4     4356.93     4549.92     45.52 o 
   1   3   4      828.03      713.44      8.56 o 
   2   3   4      104.76      118.35      2.79 o 
   3   3   4     3206.26     2949.12     25.21 o 
   4   3   4      238.68      261.51      5.91 o 
   5   3   4      757.09      763.84     12.02 o 
   6   3   4      127.84      106.91      7.31 o 
   7   3   4      758.15      761.20     17.24 o 
   8   3   4        8.74        2.92      5.54 o 
   0   4   4     6588.13     6545.17     64.17 o 
   1   4   4      468.24      420.11      4.60 o 
   2   4   4     9812.22     9983.13     64.52 o 
   3   4   4      451.07      462.81      6.63 o 
   4   4   4     8404.64     8273.11     63.71 o 
   5   4   4       41.11       41.17      3.40 o 
   6   4   4     1679.81     1680.81     22.40 o 
   7   4   4       16.54        6.69      4.89 o 
   0   5   4      156.09      167.23      7.20 o 
   1   5   4    12633.81    12651.48     76.60 o 
   2   5   4      499.13      510.24      5.70 o 
   3   5   4     1741.11     1589.41     13.96 o 
   4   5   4       69.42       65.53      3.51 o 
   5   5   4     3192.17     3184.32     31.56 o 
   6   5   4      135.66      127.77      5.52 o 
   7   5   4      854.79      897.95     17.03 o 
   0   6   4     6191.35     5992.99     60.29 o 
   1   6   4       13.09       17.97      1.98 o 
   2   6   4       93.59       70.56      4.89 o 
   3   6   4       87.60       76.54      3.22 o 
   4   6   4      926.84      986.82     14.61 o 
   5   6   4      143.76      131.19      5.27 o 
   6   6   4     1484.20     1493.34     18.57 o 
   7   6   4       42.09       52.23      6.01 o 
   0   7   4      342.09      342.67      9.98 o 
   1   7   4     7727.50     7663.94     58.77 o 
   2   7   4      337.02      323.65      7.97 o 
   3   7   4     1708.28     1748.71     18.19 o 
   4   7   4      189.91      180.87      5.65 o 
   5   7   4     3620.43     3578.58     36.13 o 
   6   7   4      185.88      176.26      7.36 o 
   7   7   4      524.40      595.08     14.52 o 
   0   8   4     7671.23     7594.73    110.96 o 
   1   8   4        0.13        2.39      2.69 o 
   2   8   4     1494.20     1439.58     19.62 o 
   3   8   4      151.82      154.85      6.43 o 
   4   8   4     1281.18     1273.03     19.23 o 
   5   8   4       60.66       62.94      6.62 o 
   6   8   4     1007.83     1051.58     18.84 o 
   0   9   4       65.23       58.18      7.61 o 
   1   9   4      350.86      330.89     12.52 o 
   2   9   4       11.87       11.69      3.45 o 
   3   9   4      954.93      943.51     22.97 o 
   4   9   4       78.54       67.03      6.63 o 
   5   9   4      916.66      948.13     20.10 o 
   6   9   4        5.18        7.58      5.39 o 
   0  10   4     2362.16     2287.38     45.34 o 
   1  10   4       14.36       17.58      4.05 o 
   2  10   4     2062.55     2036.82     30.60 o 
   3  10   4       28.40       26.44      5.12 o 
   4  10   4     1532.43     1522.71     26.38 o 
   5  10   4       60.30       56.72      7.06 o 
   0  11   4        4.67        5.87      8.23 o 
   1  11   4     1011.78      988.45     17.79 o 
   2  11   4        4.21        2.63      4.54 o 
   3  11   4      722.70      716.98     20.92 o 
   4  11   4       77.42       73.92      7.77 o 
   0  12   4      144.53      136.54     10.15 o 
   1  12   4       26.51       28.74      5.94 o 
   2  12   4      360.19      353.15     13.01 o 
   3  12   4      127.04      117.01     12.76 o 
   0  13   4       76.93       78.35     10.38 o 
   1  13   4     1056.66     1044.91     26.62 o 
   2  13   4       11.18        7.96      5.57 o 
   1   1   5       21.45       23.10      2.63 o 
   2   1   5     1378.06     1390.78     12.51 o 
   3   1   5       19.61       22.80      1.75 o 
   4   1   5      559.86      584.47      9.16 o 
   5   1   5      211.27      218.73      8.06 o 
   6   1   5       62.31       63.58      5.71 o 
   7   1   5      451.74      466.46     13.55 o 
   8   1   5        0.34       -0.43      5.32 o 
   1   2   5     3064.38     3341.84     37.29 o 
   2   2   5      471.23      574.29      7.50 o 
   3   2   5        0.13        0.39      1.54 o 
   4   2   5      581.13      641.86      9.90 o 
   5   2   5      175.60      151.72      9.09 o 
   6   2   5       74.83       68.12      6.03 o 
   7   2   5      511.64      449.91     22.16 o 
   8   2   5      216.44      236.94     11.20 o 
   1   3   5      340.86      326.34      5.92 o 
   2   3   5      833.57      935.96     10.50 o 
   3   3   5      276.75      296.64      7.85 o 
   4   3   5      250.88      253.21      5.88 o 
   5   3   5        2.33        8.17      2.86 o 
   6   3   5       66.35       52.76      5.00 o 
   7   3   5      317.42      310.02     11.30 o 
   1   4   5       12.91       21.40      2.68 o 
   2   4   5      986.65     1062.91     10.43 o 
   3   4   5      148.62      155.97      4.43 o 
   4   4   5       17.81       18.05      2.83 o 
   5   4   5        0.91        3.02      2.67 o 
   6   4   5      414.36      406.53     10.60 o 
   7   4   5       38.34       41.38      6.24 o 
   1   5   5      359.79      416.76      5.69 o 
   2   5   5       44.21       40.53      2.16 o 
   3   5   5       72.25       80.14      3.53 o 
   4   5   5       16.44       21.10      2.79 o 
   5   5   5      229.70      236.80      6.75 o 
   6   5   5      454.68      402.87      9.77 o 
   7   5   5       21.22       12.84      4.65 o 
   1   6   5        1.46        8.25      3.12 o 
   2   6   5        0.57        1.83      1.63 o 
   3   6   5       18.56       25.95      2.83 o 
   4   6   5       28.40       21.47      2.97 o 
   5   6   5       18.70       17.80      3.29 o 
   6   6   5      198.50      221.92      7.25 o 
   7   6   5       11.17       22.18      5.26 o 
   1   7   5       52.11       66.68      3.43 o 
   2   7   5       64.64       57.69      3.72 o 
   3   7   5      265.45      257.31      7.08 o 
   4   7   5       73.25       77.22      4.32 o 
   5   7   5       72.20       84.35      4.94 o 
   6   7   5        0.40       -0.79      3.70 o 
   1   8   5       68.22       66.86      4.12 o 
   2   8   5      185.87      188.34      6.77 o 
   3   8   5      144.83      140.23      8.50 o 
   4   8   5        3.15        2.49      3.59 o 
   5   8   5        1.18       -1.61      3.88 o 
   6   8   5       33.84       29.54      5.47 o 
   1   9   5       64.46       64.72      6.12 o 
   2   9   5       31.46       34.51      5.09 o 
   3   9   5       31.55       27.39      5.12 o 
   4   9   5       38.85       43.55      6.94 o 
   5   9   5       90.01       92.08      7.89 o 
   6   9   5       14.60       13.89      5.94 o 
   1  10   5      100.91      116.30      8.74 o 
   2  10   5        3.40        0.29      4.12 o 
   3  10   5        0.20       -1.36      4.03 o 
   4  10   5      266.36      266.29     11.17 o 
   5  10   5       39.59       28.14      6.40 o 
   1  11   5       77.96       83.74      7.40 o 
   2  11   5       59.09       61.22      6.90 o 
   3  11   5       32.33       34.11      6.32 o 
   4  11   5      261.46      240.24     11.31 o 
   1  12   5       11.23        7.43      7.71 o 
   2  12   5       15.08       10.73      5.37 o 
   3  12   5        0.19        2.30      5.25 o 
   1  13   5        0.01        3.11      5.66 o 
   2  13   5        2.70        0.93      5.46 o 
   0   0   6       21.56       43.11      5.49 o 
   1   0   6    15846.35    15723.57    121.48 o 
   2   0   6      408.71      456.51      7.95 o 
   3   0   6     9269.11     9424.72     95.44 o 
   4   0   6       48.81       43.88      5.34 o 
   5   0   6     2036.83     1903.91     73.66 o 
   6   0   6      367.23      362.86     25.02 o 
   7   0   6     3189.41     2962.10     57.46 o 
   0   1   6      165.22       91.35      3.12 o 
   1   1   6      789.18      847.92      7.93 o 
   2   1   6     8590.09     8593.16     64.19 o 
   3   1   6       46.26       67.62      3.06 o 
   4   1   6     2923.82     2803.23     30.72 o 
   5   1   6       53.10       51.83      4.44 o 
   6   1   6      551.90      560.41     19.00 o 
   7   1   6      270.09      253.24     10.55 o 
   0   2   6      488.49      534.39     10.30 o 
   1   2   6     2895.62     2744.76     21.26 o 
   2   2   6      555.50      531.46      7.51 o 
   3   2   6     6243.12     6325.06     61.00 o 
   4   2   6       40.99       48.87      4.20 o 
   5   2   6      898.76      886.91     15.76 o 
   6   2   6       65.11       72.56      6.22 o 
   7   2   6     1056.68     1013.46     26.16 o 
   0   3   6    10661.56    10216.59     99.96 o 
   1   3   6      166.21      157.47      3.40 o 
   2   3   6    10800.70    10904.68     80.95 o 
   3   3   6      824.15      863.37     11.61 o 
   4   3   6     5073.70     4948.05     58.95 o 
   5   3   6       75.45       89.45      6.49 o 
   6   3   6     1895.88     1793.89     24.60 o 
   7   3   6       54.07       33.98      5.95 o 
   0   4   6      227.29      249.60      5.68 o 
   1   4   6     1913.38     1857.79     17.00 o 
   2   4   6       35.43       31.20      2.79 o 
   3   4   6     4471.91     4255.94     38.55 o 
   4   4   6       10.21       14.94      2.60 o 
   5   4   6     1581.76     1602.50     19.77 o 
   6   4   6        7.99        9.81      4.45 o 
   7   4   6      277.11      295.77     10.20 o 
   0   5   6     8489.64     8415.24     74.85 o 
   1   5   6        4.77        9.81      3.18 o 
   2   5   6     1165.23     1178.55     12.35 o 
   3   5   6       49.02       53.71      3.23 o 
   4   5   6     1294.74     1378.42     15.84 o 
   5   5   6      387.50      384.53      8.17 o 
   6   5   6     1821.28     1749.65     24.41 o 
   7   5   6        0.40        2.32      4.14 o 
   0   6   6     2104.12     2244.77     24.43 o 
   1   6   6     7840.80     7652.53     58.25 o 
   2   6   6      135.54      139.99      4.60 o 
   3   6   6     2043.92     2003.47     20.36 o 
   4   6   6        0.44        0.98      2.59 o 
   5   6   6     3323.65     3220.61     30.86 o 
   6   6   6        7.76        2.64      3.66 o 
   7   6   6      673.53      723.42     16.00 o 
   0   7   6     4042.84     3972.94     44.98 o 
   1   7   6      199.59      199.36      5.97 o 
   2   7   6      857.06      846.35     12.68 o 
   3   7   6      146.31      140.25      5.56 o 
   4   7   6     1235.42     1275.58     17.64 o 
   5   7   6       20.01       21.39      3.72 o 
   6   7   6      875.90      933.71     17.49 o 
   0   8   6       28.88       33.07      4.19 o 
   1   8   6     2615.38     2629.84     30.26 o 
   2   8   6        0.44        1.61      2.98 o 
   3   8   6      257.64      274.58      8.52 o 
   4   8   6      349.47      349.98     10.00 o 
   5   8   6     1371.30     1314.68     21.07 o 
   6   8   6        2.87        2.37      4.86 o 
   0   9   6     1831.10     1778.39     35.01 o 
   1   9   6       33.98       37.61      5.20 o 
   2   9   6     2230.90     2180.12     31.60 o 
   3   9   6       47.31       47.04      5.83 o 
   4   9   6     2053.26     2001.11     31.03 o 
   5   9   6       19.73       14.57      5.53 o 
   0  10   6      224.29      199.24     10.37 o 
   1  10   6      877.55      874.58     18.40 o 
   2  10   6       16.45       21.01      5.15 o 
   3  10   6      507.48      537.92     14.98 o 
   4  10   6      114.66      111.19      8.43 o 
   5  10   6      503.04      548.69     16.10 o 
   0  11   6      727.50      696.90     24.92 o 
   1  11   6        8.09       15.71      5.08 o 
   2  11   6      594.67      575.30     15.91 o 
   3  11   6      101.62       89.64      8.14 o 
   4  11   6      329.48      355.07     13.56 o 
   0  12   6       25.00       30.88     11.09 o 
   1  12   6      678.56      682.14     20.77 o 
   2  12   6       30.54       29.30      6.47 o 
   3  12   6      961.70      966.98     22.13 o 
   0  13   6      475.83      513.54     23.71 o 
   1  13   6        3.78        8.60      6.86 o 
   1   1   7     2903.05     3097.80     21.39 o 
   2   1   7      634.45      651.07      7.95 o 
   3   1   7        6.21        6.24      2.40 o 
   4   1   7      106.07      115.80      5.44 o 
   5   1   7      245.89      221.23      7.66 o 
   6   1   7      120.05      123.64     10.33 o 
   7   1   7        7.98        2.51      4.76 o 
   1   2   7      236.40      261.41      4.22 o 
   2   2   7        0.69        3.72      1.80 o 
   3   2   7       61.10       72.30      3.97 o 
   4   2   7      121.08      115.56      5.37 o 
   5   2   7      145.80      134.52      6.34 o 
   6   2   7      272.62      250.18      9.82 o 
   7   2   7        1.33        3.37      5.02 o 
   1   3   7     2994.70     3101.64     31.09 o 
   2   3   7      279.07      269.38      5.66 o 
   3   3   7      103.42      115.14      4.70 o 
   4   3   7       11.77       17.01      2.94 o 
   5   3   7       19.50       17.13      3.70 o 
   6   3   7       80.57       89.62      6.09 o 
   7   3   7        0.72        4.34      4.81 o 
   1   4   7      317.62      346.22      6.38 o 
   2   4   7       38.20       43.34      3.74 o 
   3   4   7       40.24       41.36      3.11 o 
   4   4   7        0.14        4.37      2.59 o 
   5   4   7       12.31       10.40      3.28 o 
   6   4   7      264.69      232.34     11.63 o 
   7   4   7       70.01       66.13      6.43 o 
   1   5   7       48.49       54.97      2.91 o 
   2   5   7      756.40      764.86     10.41 o 
   3   5   7      270.07      273.78      8.88 o 
   4   5   7      180.80      168.39      5.47 o 
   5   5   7      806.67      761.12     18.91 o 
   6   5   7       10.68        8.31      4.21 o 
   7   5   7        1.25       -3.44      4.31 o 
   1   6   7       14.71       12.31      2.47 o 
   2   6   7      203.02      202.35      5.66 o 
   3   6   7       64.97       60.17      3.82 o 
   4   6   7       26.68       29.84      3.40 o 
   5   6   7       66.87       68.53      5.61 o 
   6   6   7        9.23        8.78      3.89 o 
   1   7   7      119.29      115.11      5.33 o 
   2   7   7      410.36      401.92      8.80 o 
   3   7   7        2.13        3.07      2.92 o 
   4   7   7       26.55       22.58      3.92 o 
   5   7   7      131.22      114.79      6.09 o 
   6   7   7       14.71       18.77      4.62 o 
   1   8   7        3.66       -0.24      2.66 o 
   2   8   7      210.84      202.05     11.66 o 
   3   8   7       16.61       15.07      3.87 o 
   4   8   7       32.32       36.28      4.98 o 
   5   8   7       43.05       35.30      5.30 o 
   6   8   7       12.18       18.74      5.88 o 
   1   9   7       17.17       16.92      4.67 o 
   2   9   7       57.59       60.43      7.79 o 
   3   9   7      106.99      101.11      7.58 o 
   4   9   7       21.89       27.71      7.15 o 
   5   9   7       76.01       71.05      7.54 o 
   1  10   7      118.71      112.22      7.85 o 
   2  10   7      260.81      245.39     10.56 o 
   3  10   7       40.01       40.93      6.24 o 
   4  10   7      249.66      227.69     11.02 o 
   1  11   7        2.35       -4.16      5.51 o 
   2  11   7       66.47       65.22      7.32 o 
   3  11   7      176.42      175.50     10.28 o 
   1  12   7        2.55       10.79      6.47 o 
   2  12   7       85.00       73.84      9.62 o 
   0   0   8     3469.02     3408.09     42.27 o 
   1   0   8     1235.60     1217.18     14.45 o 
   2   0   8     9472.77     9652.61    113.18 o 
   3   0   8      263.79      261.55     14.18 o 
   4   0   8     4955.07     4997.48     65.21 o 
   5   0   8      774.64      736.27     21.92 o 
   6   0   8     1117.00     1078.25     28.70 o 
   7   0   8      295.12      290.71     16.41 o 
   0   1   8      720.05      784.99     10.83 o 
   1   1   8     6078.52     6103.39     39.53 o 
   2   1   8       20.20       28.07      2.59 o 
   3   1   8      726.26      668.50     10.87 o 
   4   1   8      221.14      230.75      7.35 o 
   5   1   8     1941.89     1919.93     25.21 o 
   6   1   8        5.72        8.83      4.53 o 
   7   1   8     1334.19     1313.10     24.48 o 
   0   2   8     3281.83     3168.31     31.48 o 
   1   2   8       20.73       23.92      2.04 o 
   2   2   8     3875.51     3798.47     32.25 o 
   3   2   8        8.41       10.63      2.73 o 
   4   2   8     1993.18     1879.94     23.86 o 
   5   2   8        7.94        7.38      3.53 o 
   6   2   8     1350.04     1285.25     20.49 o 
   7   2   8        2.02        1.13      4.85 o 
   0   3   8       57.89       50.44      3.91 o 
   1   3   8     5216.04     5160.95     38.99 o 
   2   3   8      802.08      824.25     11.90 o 
   3   3   8     6952.99     6800.36     59.14 o 
   4   3   8     1442.08     1335.28     17.31 o 
   5   3   8     1833.08     1854.79     24.75 o 
   6   3   8       84.98       82.32      6.08 o 
   7   3   8      440.90      475.35     14.39 o 
   0   4   8     6228.20     6229.48     57.49 o 
   1   4   8       16.06       20.17      2.61 o 
   2   4   8     1541.18     1440.06     15.84 o 
   3   4   8        3.29        7.71      2.36 o 
   4   4   8      574.91      568.95     13.15 o 
   5   4   8       11.73        4.36      3.70 o 
   6   4   8     1646.42     1572.85     29.30 o 
   7   4   8       27.57       23.26      5.32 o 
   0   5   8        2.04        4.63      2.86 o 
   1   5   8     1529.69     1445.60     14.61 o 
   2   5   8       77.04       83.32      4.01 o 
   3   5   8     4257.91     4210.78     36.57 o 
   4   5   8       61.43       59.78      4.46 o 
   5   5   8     1096.53     1089.00     17.68 o 
   6   5   8       51.95       62.60      5.89 o 
   0   6   8     5453.06     5474.37     59.44 o 
   1   6   8     1038.11     1024.86     15.54 o 
   2   6   8     2957.93     2843.45     29.23 o 
   3   6   8       29.76       27.54      3.10 o 
   4   6   8     1794.26     1805.02     24.26 o 
   5   6   8      204.42      194.32      9.10 o 
   6   6   8      831.82      869.67     17.11 o 
   0   7   8      248.30      271.07     10.70 o 
   1   7   8     1669.13     1643.49     19.80 o 
   2   7   8        7.99        7.69      3.14 o 
   3   7   8      592.52      617.23     11.63 o 
   4   7   8       97.24       80.97      5.52 o 
   5   7   8      657.27      677.98     14.64 o 
   6   7   8        8.53        8.94      4.82 o 
   0   8   8      484.92      477.28     14.51 o 
   1   8   8       46.69       47.38      4.70 o 
   2   8   8     1756.28     1748.17     21.64 o 
   3   8   8       67.51       81.64      6.33 o 
   4   8   8     2230.40     2138.29     28.46 o 
   5   8   8       10.65        8.56      4.99 o 
   0   9   8       12.75       10.35      6.78 o 
   1   9   8     2480.92     2499.04     41.58 o 
   2   9   8      540.17      530.04     14.22 o 
   3   9   8      516.09      532.06     14.65 o 
   4   9   8       81.38       93.98      8.17 o 
   5   9   8      720.02      739.37     21.70 o 
   0  10   8      305.19      314.75     16.98 o 
   1  10   8       63.19       67.20     10.78 o 
   2  10   8      436.40      452.40     13.97 o 
   3  10   8      145.10      143.66      9.13 o 
   4  10   8      632.84      653.20     26.35 o 
   0  11   8      139.69      107.85     12.87 o 
   1  11   8      640.29      692.61     18.32 o 
   2  11   8       49.92       54.29     15.55 o 
   3  11   8      670.21      656.02     17.92 o 
   0  12   8     1519.80     1503.76     40.77 o 
   1  12   8      137.82      149.39     10.32 o 
   1   1   9      178.01      174.28      4.38 o 
   2   1   9        3.39        4.57      2.20 o 
   3   1   9       95.45       92.68      4.67 o 
   4   1   9      199.80      197.75      7.31 o 
   5   1   9      103.39       95.08      6.12 o 
   6   1   9       55.66       65.75      7.61 o 
   7   1   9       88.13       83.17     11.52 o 
   1   2   9       32.44       34.06      2.36 o 
   2   2   9      559.98      578.30     10.10 o 
   3   2   9       23.92       19.74      3.21 o 
   4   2   9     1441.70     1438.20     27.60 o 
   5   2   9      335.99      317.16     10.45 o 
   6   2   9      129.24      128.73      7.31 o 
   7   2   9      141.70      134.64     11.65 o 
   1   3   9       44.37       36.93      2.83 o 
   2   3   9      152.77      148.90      5.47 o 
   3   3   9        8.70        9.89      3.00 o 
   4   3   9      855.84      830.71     13.40 o 
   5   3   9        4.74        3.22      3.57 o 
   6   3   9      127.27      138.22      7.51 o 
   1   4   9      854.06      846.27     10.66 o 
   2   4   9       80.69       70.28      3.87 o 
   3   4   9      214.07      216.84      6.77 o 
   4   4   9        0.07        1.33      3.00 o 
   5   4   9        8.54        7.36      3.55 o 
   6   4   9      203.78      200.29      8.72 o 
   1   5   9       11.47       11.78      2.28 o 
   2   5   9      270.96      254.10      6.90 o 
   3   5   9      180.56      174.38      6.17 o 
   4   5   9      119.04      117.58      5.76 o 
   5   5   9      209.19      200.95      7.40 o 
   6   5   9       14.01       22.45      5.60 o 
   1   6   9      390.19      388.35      8.00 o 
   2   6   9      149.60      144.90      5.36 o 
   3   6   9      255.16      222.83      7.18 o 
   4   6   9      100.46       81.62      6.41 o 
   5   6   9      124.56      121.13     10.01 o 
   6   6   9        8.64       10.26      4.60 o 
   1   7   9       55.13       65.79      5.27 o 
   2   7   9       64.64       66.74      5.47 o 
   3   7   9       65.94       54.56      4.53 o 
   4   7   9       44.67       46.00      5.38 o 
   5   7   9       31.67       31.17      5.21 o 
   1   8   9       20.75       20.46      3.92 o 
   2   8   9       55.23       52.35      4.85 o 
   3   8   9       10.49        9.88      4.11 o 
   4   8   9       28.30       28.43      5.61 o 
   5   8   9        1.15       -1.66      5.05 o 
   1   9   9       32.28       34.34      5.99 o 
   2   9   9       51.65       61.63      9.49 o 
   3   9   9       24.31       23.74      6.81 o 
   4   9   9        3.51        8.11      6.08 o 
   1  10   9      146.89      140.81     11.64 o 
   2  10   9       12.53        9.75      5.95 o 
   3  10   9       40.94       33.16      6.55 o 
   1  11   9      186.73      192.56     12.25 o 
   2  11   9        4.42        3.69      6.52 o 
   0   0  10        9.84       12.16      4.90 o 
   1   0  10     2602.07     2644.50     38.27 o 
   2   0  10      177.29      200.91      8.85 o 
   3   0  10       86.43       75.18      6.70 o 
   4   0  10       20.14       32.62      5.70 o 
   5   0  10     4079.12     3879.14    103.51 o 
   6   0  10       65.73       57.92      9.41 o 
   0   1  10    10348.50    10126.69    101.34 o 
   1   1  10      899.15      871.86     11.25 o 
   2   1  10     1563.36     1566.59     19.03 o 
   3   1  10        1.82        3.14      2.86 o 
   4   1  10     4562.17     4458.62     47.64 o 
   5   1  10       64.40       65.85      5.68 o 
   6   1  10      507.12      497.33     14.31 o 
   0   2  10      200.93      197.88     12.52 o 
   1   2  10     5571.44     5396.96     44.59 o 
   2   2  10      178.89      192.80      5.65 o 
   3   2  10     1330.99     1270.75     17.19 o 
   4   2  10      261.21      262.63      7.94 o 
   5   2  10     3098.98     2996.67     38.19 o 
   6   2  10        7.42       10.06      4.71 o 
   0   3  10     3177.98     3162.96     37.74 o 
   1   3  10      265.07      276.51      5.99 o 
   2   3  10      293.84      308.10     10.44 o 
   3   3  10      187.73      192.26      6.90 o 
   4   3  10      827.46      820.01     13.77 o 
   5   3  10       25.00       22.02      4.65 o 
   6   3  10     1020.34      995.59     18.51 o 
   0   4  10      355.07      356.13      9.81 o 
   1   4  10     2996.06     3009.16     26.63 o 
   2   4  10      326.36      316.80      8.02 o 
   3   4  10     4623.18     4459.91     48.52 o 
   4   4  10       83.10       78.73      5.24 o 
   5   4  10      541.52      551.38     12.91 o 
   6   4  10        4.60        9.06      4.62 o 
   0   5  10     1968.30     1912.33     26.68 o 
   1   5  10       50.49       56.88      3.61 o 
   2   5  10     3305.62     3280.04     33.36 o 
   3   5  10      142.52      139.53      6.14 o 
   4   5  10      851.07      861.03     14.37 o 
   5   5  10       92.92       97.54      6.02 o 
   6   5  10     1471.93     1481.56     27.01 o 
   0   6  10       48.36       48.69      5.96 o 
   1   6  10      330.32      350.22      7.97 o 
   2   6  10        4.58       10.81      3.06 o 
   3   6  10     2286.93     2310.97     26.63 o 
   4   6  10       50.69       48.03      5.38 o 
   5   6  10       21.09       25.13      5.10 o 
   0   7  10      115.92      126.03     11.00 o 
   1   7  10      430.27      469.06     10.46 o 
   2   7  10     4684.73     4657.97     68.27 o 
   3   7  10        9.02        9.87      4.32 o 
   4   7  10      802.90      789.07     15.93 o 
   5   7  10       14.73       13.41      5.02 o 
   0   8  10       10.88       13.05      5.45 o 
   1   8  10     1183.62     1201.69     17.93 o 
   2   8  10       91.72      111.49      7.00 o 
   3   8  10     1295.43     1311.00     30.20 o 
   4   8  10       60.84       65.01      7.28 o 
   0   9  10       18.76       21.40      9.84 o 
   1   9  10        0.90        2.55      4.56 o 
   2   9  10     1438.46     1464.85     30.80 o 
   3   9  10       13.01       26.05      6.25 o 
   0  10  10        0.94        2.14      7.06 o 
   1  10  10      984.21     1012.71     22.18 o 
   2  10  10      146.49      160.39     12.46 o 
   0  11  10      766.94      739.75     27.46 o 
   1   1  11       75.97       77.26      4.88 o 
   2   1  11      281.66      266.83      7.43 o 
   3   1  11      174.47      160.46      8.54 o 
   4   1  11      335.67      337.86     11.66 o 
   5   1  11       99.72      107.86      6.90 o 
   6   1  11        0.52        1.99      5.02 o 
   1   2  11      417.22      433.22      9.36 o 
   2   2  11      831.38      790.46     13.02 o 
   3   2  11       36.76       48.70      4.92 o 
   4   2  11      171.50      189.09      8.01 o 
   5   2  11       20.62       20.38      6.36 o 
   6   2  11        0.15       -4.40      4.26 o 
   1   3  11        0.90        1.87      2.45 o 
   2   3  11      321.11      302.38      8.22 o 
   3   3  11      371.38      345.86      9.03 o 
   4   3  11      512.99      486.69     12.40 o 
   5   3  11       33.62       38.52      5.42 o 
   6   3  11       53.46       57.52      6.44 o 
   1   4  11      209.27      196.46      6.52 o 
   2   4  11      182.17      178.69      6.09 o 
   3   4  11      288.28      293.51      8.59 o 
   4   4  11      226.48      202.40      7.00 o 
   5   4  11       44.82       51.93      5.64 o 
   1   5  11      500.76      512.22      9.65 o 
   2   5  11        4.30        4.92      3.10 o 
   3   5  11        0.43       -1.07      3.35 o 
   4   5  11       15.02       13.29      4.00 o 
   5   5  11       78.13       79.75      7.17 o 
   1   6  11      212.40      204.90      7.63 o 
   2   6  11      365.82      370.50      9.58 o 
   3   6  11      143.75      130.14      9.61 o 
   4   6  11        9.14       -0.02      4.15 o 
   5   6  11        9.14        8.68      4.86 o 
   1   7  11       58.80       65.11      6.92 o 
   2   7  11        2.06        4.59      3.93 o 
   3   7  11       23.35       27.27      5.75 o 
   4   7  11        2.91       -1.56      4.27 o 
   1   8  11       48.64       49.92      5.15 o 
   2   8  11       94.54      122.77      7.49 o 
   3   8  11        1.55       -5.02      4.90 o 
   4   8  11       37.67       49.38      6.83 o 
   1   9  11      183.07      179.67      9.96 o 
   2   9  11        0.05        2.14      5.14 o 
   3   9  11       19.15       17.21      8.59 o 
   1  10  11      213.29      228.22     11.59 o 
   0   0  12      396.50      421.37     24.13 o 
   1   0  12        4.61        9.97      5.90 o 
   2   0  12     1912.75     1951.42     39.97 o 
   3   0  12       19.87       32.34      7.47 o 
   4   0  12     2660.36     2543.99     41.96 o 
   5   0  12        0.67        0.53      6.68 o 
   0   1  12      261.58      240.96     13.13 o 
   1   1  12     3509.49     3475.66     45.68 o 
   2   1  12      328.26      308.13      9.36 o 
   3   1  12      746.68      773.09     13.71 o 
   4   1  12       18.55       19.03      5.51 o 
   5   1  12      867.72      895.51     30.83 o 
   0   2  12     2362.21     2422.60     47.55 o 
   1   2  12      122.38      124.66      5.74 o 
   2   2  12     1566.34     1615.82     20.75 o 
   3   2  12      357.13      346.05     14.52 o 
   4   2  12      995.93     1079.82     17.31 o 
   5   2  12       36.27       32.27      5.35 o 
   0   3  12      241.96      248.35     13.75 o 
   1   3  12     1273.50     1285.64     17.69 o 
   2   3  12       51.94       52.76      4.71 o 
   3   3  12     1567.56     1493.91     20.47 o 
   4   3  12       10.28       11.21      4.42 o 
   5   3  12     1183.91     1091.39     19.66 o 
   0   4  12     4864.20     4801.26     64.79 o 
   1   4  12      110.35      114.37      6.39 o 
   2   4  12     1417.04     1407.94     19.39 o 
   3   4  12      341.46      351.95     10.24 o 
   4   4  12      303.34      311.36      9.41 o 
   5   4  12       18.11       19.19      5.09 o 
   0   5  12       91.69      107.14     10.70 o 
   1   5  12      590.90      622.23     11.35 o 
   2   5  12      149.31      151.09      6.08 o 
   3   5  12     1775.64     1832.09     23.63 o 
   4   5  12       83.02       77.03      6.13 o 
   0   6  12     1000.69      996.62     22.57 o 
   1   6  12       18.54       16.38      4.33 o 
   2   6  12     1091.46     1087.76     18.91 o 
   3   6  12       37.95       35.32      6.70 o 
   4   6  12      838.67      809.21     19.08 o 
   0   7  12      374.85      414.82     14.94 o 
   1   7  12     1322.21     1337.98     21.53 o 
   2   7  12       30.60       27.96      5.30 o 
   3   7  12      921.58      952.82     29.80 o 
   0   8  12       59.07       83.99     12.54 o 
   1   8  12       89.22       83.89      6.82 o 
   2   8  12      665.61      690.14     15.74 o 
   3   8  12       16.07       17.50      6.03 o 
   0   9  12       33.80       39.62      9.25 o 
   1   9  12      977.64      970.39     25.26 o 
   1   1  13       62.28       60.07      6.41 o 
   2   1  13       30.71       30.99      5.59 o 
   3   1  13       27.01       21.52      4.85 o 
   4   1  13        2.87        4.86      4.38 o 
   5   1  13      178.50      173.61      8.83 o 
   1   2  13        6.36        2.19      4.31 o 
   2   2  13      289.46      277.34      9.52 o 
   3   2  13       65.45       57.61      5.98 o 
   4   2  13      117.20       99.82      7.22 o 
   1   3  13      283.28      285.62     10.21 o 
   2   3  13       38.46       40.75      4.77 o 
   3   3  13       11.11       10.08      4.15 o 
   4   3  13        1.06        5.03      4.29 o 
   1   4  13       59.84       57.92      5.66 o 
   2   4  13      111.88      112.66      6.32 o 
   3   4  13       10.92       11.48      4.21 o 
   4   4  13        0.08        5.14      4.67 o 
   1   5  13       48.28       54.37      4.73 o 
   2   5  13       11.08        5.02      3.83 o 
   3   5  13      155.81      152.42      8.27 o 
   4   5  13       29.65       32.56      5.26 o 
   1   6  13       99.00       92.62      6.64 o 
   2   6  13      100.69       91.78      7.90 o 
   3   6  13        0.19        1.20      5.24 o 
   1   7  13       77.80       77.65     10.18 o 
   2   7  13       10.63        7.59      4.83 o 
   1   8  13       18.56       11.66      4.94 o 
   0   0  14     1643.88     1663.76     56.27 o 
   1   0  14      740.80      785.12     37.23 o 
   2   0  14      200.51      173.92     18.59 o 
   3   0  14     3797.30     3673.52     72.38 o 
   4   0  14      374.75      418.32     20.34 o 
   0   1  14      394.88      484.65     20.35 o 
   1   1  14        2.69        4.38      4.93 o 
   2   1  14     1947.51     1946.67     31.72 o 
   3   1  14        3.79        5.36      5.32 o 
   4   1  14      304.02      307.41     14.06 o 
   0   2  14       28.73       16.37      7.84 o 
   1   2  14      793.35      849.95     24.82 o 
   2   2  14        2.17        7.97      5.24 o 
   3   2  14     1171.11     1128.25     20.38 o 
   4   2  14       61.32       53.62      6.33 o 
   0   3  14     1291.32     1383.19     47.32 o 
   1   3  14      431.50      426.73     13.74 o 
   2   3  14     1639.38     1689.01     25.50 o 
   3   3  14      537.66      560.07     14.17 o 
   0   4  14       62.27       68.31     10.25 o 
   1   4  14     1446.34     1513.28     23.48 o 
   2   4  14        7.63        9.01      4.67 o 
   3   4  14      182.41      174.50      7.92 o 
   0   5  14      770.74      777.72     26.42 o 
   1   5  14       21.33       20.70      5.11 o 
   2   5  14      380.76      433.64     12.51 o 
   3   5  14       21.48       23.75      5.55 o 
   0   6  14      182.09      189.00     14.07 o 
   1   6  14     1275.50     1320.89     34.62 o 
   2   6  14      469.02      507.64     15.42 o 
   0   7  14     1110.76     1163.37     73.91 o 
   1   1  15        0.07       -4.92      4.87 o 
   2   1  15       31.68       39.79      6.81 o 
   3   1  15        1.70        4.11      5.64 o 
   1   2  15       17.36       18.05      5.84 o 
   2   2  15       39.72       36.19      6.90 o 
   3   2  15       80.79       73.76      8.36 o 
   1   3  15        6.73        4.59      5.46 o 
   2   3  15      204.25      211.65     11.19 o 
   1   4  15      114.52       99.81      8.54 o 
   2   4  15       44.20       54.10      7.41 o 
   1   5  15       40.39       39.59     12.56 o 
   0   0  16      261.77      254.93     24.68 o 
   1   0  16      195.11      170.38     19.34 o 
   0   1  16        0.86        3.49      8.39 o 
   1   1  16      518.66      479.35     15.76 o 
   0   2  16      681.93      780.82     28.51 o 
                                                 
